# Supplementary material for: First Evidence of Feeding-Induced RNAi in Banana Weevil via Exogenous Application of dsRNA
Source: Insects. 2021 Dec 29;13(1):40. doi: 10.3390/insects13010040 (PMC8779063; doi:10.3390/insects13010040)
Supplement: Supplementary file 1 [file insects-13-00040-s001.zip]

Archive with 1 entries (1 files):
- insects-1493736-supplementary.pdf
